# Supplementary material for: Adherens Junction Integrity Is a Critical Determinant of Sodium Iodide Symporter Residency at the Plasma Membrane of Thyroid Cells
Source: Cancers (Basel). 2022 Oct 31;14(21):5362. doi: 10.3390/cancers14215362 (PMC9659096; doi:10.3390/cancers14215362)
Supplement: Supplementary file 1 [file cancers-14-05362-s001.zip]

Archive with 2 entries (2 files):
- figures.pdf
- File S1. Original WB films.pdf
